# Supplementary material for: Prediction of conversion from mild cognitive impairment to Alzheimer’s disease and simultaneous feature selection and grouping using Medicaid claim data
Source: Alzheimers Res Ther. 2024 Mar 9;16:54. doi: 10.1186/s13195-024-01421-y (PMC10924319; doi:10.1186/s13195-024-01421-y)
Supplement: Supplementary file 1 — Supplementary Material 1. [file 13195_2024_1421_MOESM1_ESM.csv]

covariateId	covariateName	covariateMeaning	Importance	Cluster
a1	age	linear term of age	1	6
313459210	condition_era group during day -365 through 0 days relative to index: Sleep apnea	Sleep apnea	0.92	3
321689210	condition_era group during day -365 through 0 days relative to index: Apnea	Apnea	0.92	3
4197065210	condition_era group during day -365 through 0 days relative to index: Respiratory obstruction	Respiratory obstruction	0.91	3
442588210	condition_era group during day -365 through 0 days relative to index: Obstructive sleep apnea syndrome	Obstructive sleep apnea syndrome	0.91	3
4009650210	condition_era group during day -365 through 0 days relative to index: Breathing-related sleep disorder	Breathing-related sleep disorder	0.91	3
21600046410	drug_era group during day -365 through 0 days relative to index: DRUGS FOR ACID RELATED DISORDERS	DRUGS FOR ACID RELATED DISORDERS	0.9	1
21600080410	drug_era group during day -365 through 0 days relative to index: DRUGS FOR PEPTIC ULCER AND GASTRO-OESOPHAGEAL REFLUX DISEASE (GORD)	DRUGS FOR PEPTIC ULCER AND GASTRO-OESOPHAGEAL REFLUX DISEASE (GORD)	0.9	1
444108210	condition_era group during day -365 through 0 days relative to index: Finding related to sleep	Finding related to sleep	0.9	3
21600095410	drug_era group during day -365 through 0 days relative to index: Proton pump inhibitors	Proton pump inhibitors	0.88	1
21602795410	drug_era group during day -365 through 0 days relative to index: ANTIINFECTIVES FOR SYSTEMIC USE	ANTIINFECTIVES FOR SYSTEMIC USE	0.87	1
21602796410	drug_era group during day -365 through 0 days relative to index: ANTIBACTERIALS FOR SYSTEMIC USE	ANTIBACTERIALS FOR SYSTEMIC USE	0.87	1
923645410	drug_era group during day -365 through 0 days relative to index: Omeprazole	Omeprazole	0.86	1
21600001410	drug_era group during day -365 through 0 days relative to index: ALIMENTARY TRACT AND METABOLISM	ALIMENTARY TRACT AND METABOLISM	0.85	1
21604180410	drug_era group during day -365 through 0 days relative to index: NERVOUS SYSTEM	NERVOUS SYSTEM	0.85	1
21604253410	drug_era group during day -365 through 0 days relative to index: ANALGESICS	ANALGESICS	0.82	1
21605007410	drug_era group during day -365 through 0 days relative to index: RESPIRATORY SYSTEM	RESPIRATORY SYSTEM	0.82	1
21604685410	drug_era group during day -365 through 0 days relative to index: PSYCHOANALEPTICS	PSYCHOANALEPTICS	0.81	1
21604686410	drug_era group during day -365 through 0 days relative to index: ANTIDEPRESSANTS	ANTIDEPRESSANTS	0.81	1
21604343410	drug_era group during day -365 through 0 days relative to index: Anilides	Anilides	0.79	1
21604303410	drug_era group during day -365 through 0 days relative to index: OTHER ANALGESICS AND ANTIPYRETICS	OTHER ANALGESICS AND ANTIPYRETICS	0.79	1
21603396410	drug_era group during day -365 through 0 days relative to index: Opium alkaloids and derivatives	Opium alkaloids and derivatives	0.79	1
21603395410	drug_era group during day -365 through 0 days relative to index: COUGH SUPPRESSANTS, EXCL. COMBINATIONS WITH EXPECTORANTS	COUGH SUPPRESSANTS, EXCL. COMBINATIONS WITH EXPECTORANTS	0.79	1
21603365410	drug_era group during day -365 through 0 days relative to index: COUGH AND COLD PREPARATIONS	COUGH AND COLD PREPARATIONS	0.79	1
1125315410	drug_era group during day -365 through 0 days relative to index: Acetaminophen	Acetaminophen	0.79	1
1174888410	drug_era group during day -365 through 0 days relative to index: Hydrocodone	Hydrocodone	0.79	1
4180010210	condition_era group during day -365 through 0 days relative to index: Degenerative disorder of cartilage	Degenerative disorder of cartilage	0.79	5
75344210	condition_era group during day -365 through 0 days relative to index: Intervertebral disc disorder	Intervertebral disc disorder	0.79	5
80816210	condition_era group during day -365 through 0 days relative to index: Degeneration of intervertebral disc	Degeneration of intervertebral disc	0.79	5
21604709410	drug_era group during day -365 through 0 days relative to index: Selective serotonin reuptake inhibitors	Selective serotonin reuptake inhibitors	0.77	1
4227449210	condition_era group during day -365 through 0 days relative to index: Spondylosis	Spondylosis	0.77	5
42538572210	condition_era group during day -365 through 0 days relative to index: Degeneration of spine	Degeneration of spine	0.77	5
21604254410	drug_era group during day -365 through 0 days relative to index: OPIOIDS	OPIOIDS	0.69	11
21605126410	drug_era group during day -365 through 0 days relative to index: Other ophthalmologicals	Other ophthalmologicals	0.66	2
21605125410	drug_era group during day -365 through 0 days relative to index: OTHER OPHTHALMOLOGICALS	OTHER OPHTHALMOLOGICALS	0.66	2
21601195410	drug_era group during day -365 through 0 days relative to index: Electrolyte solutions	Electrolyte solutions	0.66	2
21601194410	drug_era group during day -365 through 0 days relative to index: I.V. SOLUTION ADDITIVES	I.V. SOLUTION ADDITIVES	0.66	2
21601179410	drug_era group during day -365 through 0 days relative to index: Salt solutions	Salt solutions	0.66	2
21601167410	drug_era group during day -365 through 0 days relative to index: IRRIGATING SOLUTIONS	IRRIGATING SOLUTIONS	0.66	2
21601160410	drug_era group during day -365 through 0 days relative to index: Solutions affecting the electrolyte balance	Solutions affecting the electrolyte balance	0.66	2
21601153410	drug_era group during day -365 through 0 days relative to index: I.V. SOLUTIONS	I.V. SOLUTIONS	0.66	2
21601136410	drug_era group during day -365 through 0 days relative to index: BLOOD SUBSTITUTES AND PERFUSION SOLUTIONS	BLOOD SUBSTITUTES AND PERFUSION SOLUTIONS	0.66	2
21600885410	drug_era group during day -365 through 0 days relative to index: Sodium	Sodium	0.66	2
967823410	drug_era group during day -365 through 0 days relative to index: Sodium Chloride	Sodium Chloride	0.66	2
21600884410	drug_era group during day -365 through 0 days relative to index: OTHER MINERAL SUPPLEMENTS	OTHER MINERAL SUPPLEMENTS	0.66	2
4297400210	condition_era group during day -365 through 0 days relative to index: Mild cognitive disorder	Mild cognitive disorder	0.66	8
40480615210	condition_era group during day -365 through 0 days relative to index: Cognitive disorder	Cognitive disorder	0.66	8
4341650210	condition_era group during day -365 through 0 days relative to index: Liver disorder due to infection	Liver disorder due to infection	0.61	4
4291005210	condition_era group during day -365 through 0 days relative to index: Viral hepatitis	Viral hepatitis	0.61	4
4073287210	condition_era group during day -365 through 0 days relative to index: Chronic infectious disease	Chronic infectious disease	0.61	4
4028062210	condition_era group during day -365 through 0 days relative to index: Infectious disease of abdomen	Infectious disease of abdomen	0.61	4
4012113210	condition_era group during day -365 through 0 days relative to index: Chronic viral hepatitis	Chronic viral hepatitis	0.61	4
440029210	condition_era group during day -365 through 0 days relative to index: Viral disease	Viral disease	0.61	4
200763210	condition_era group during day -365 through 0 days relative to index: Chronic hepatitis	Chronic hepatitis	0.61	4
198964210	condition_era group during day -365 through 0 days relative to index: Chronic hepatitis C	Chronic hepatitis C	0.61	4
197494210	condition_era group during day -365 through 0 days relative to index: Viral hepatitis C	Viral hepatitis C	0.61	4
194087210	condition_era group during day -365 through 0 days relative to index: Hepatitis due to infection	Hepatitis due to infection	0.61	4
194990210	condition_era group during day -365 through 0 days relative to index: Inflammatory disease of liver	Inflammatory disease of liver	0.61	4
4133611210	condition_era group during day -365 through 0 days relative to index: Traumatic AND/OR non-traumatic brain injury	Traumatic AND/OR non-traumatic brain injury	0.59	10
4200516210	condition_era group during day -365 through 0 days relative to index: Lesion of brain	Lesion of brain	0.59	10
78232210	condition_era group during day -365 through 0 days relative to index: Shoulder joint pain	Shoulder joint pain	0.58	7
4166666210	condition_era group during day -365 through 0 days relative to index: Shoulder pain	Shoulder pain	0.58	7
4048875210	condition_era group during day -365 through 0 days relative to index: Senile dementia	Senile dementia	0.58	12
375791210	condition_era group during day -365 through 0 days relative to index: Uncomplicated senile dementia	Uncomplicated senile dementia	0.57	12
4009890210	condition_era group during day -365 through 0 days relative to index: Pain in upper limb	Pain in upper limb	0.56	7
21604255410	drug_era group during day -365 through 0 days relative to index: Natural opium alkaloids	Natural opium alkaloids	0.56	9
4193990210	condition_era group during day -365 through 0 days relative to index: Infection of digestive system	Infection of digestive system	0.55	4
1124957410	drug_era group during day -365 through 0 days relative to index: Oxycodone	Oxycodone	0.54	9
21604428410	drug_era group during day -365 through 0 days relative to index: Other antiepileptics	Other antiepileptics	0.51	1
797399410	drug_era group during day -365 through 0 days relative to index: gabapentin	gabapentin	0.51	1
21604389410	drug_era group during day -365 through 0 days relative to index: ANTIEPILEPTICS	ANTIEPILEPTICS	0.51	1
1110410410	drug_era group during day -365 through 0 days relative to index: Morphine	Morphine	0.5	9
